# Supplementary material for: Circulating Proteins as Diagnostic Markers in Gastric Cancer
Source: Int J Mol Sci. 2023 Nov 29;24(23):16931. doi: 10.3390/ijms242316931 (PMC10706891; doi:10.3390/ijms242316931)
Supplement: Supplementary file 1 [file ijms-24-16931-s001.zip]

Archive with 1 entries (1 files):
- ijms-2720287-supplementary.doc
